# Supplementary material for: Synthesis of ZnFe2O4 Nanospheres with Tunable Morphology for Lithium Storage
Source: Nanomaterials (Basel). 2023 Dec 13;13(24):3126. doi: 10.3390/nano13243126 (PMC10745651; doi:10.3390/nano13243126)
Supplement: Supplementary file 1 [file nanomaterials-13-03126-s001.zip]

Archive with 1 entries (1 files):
- nanomaterials-2771501-supplementary.pdf
